# Supplementary material for: Patient and public involvement in medical performance processes: A systematic review
Source: Health Expect. 2018 Dec 11;22(2):149–61. doi: 10.1111/hex.12852 (PMC6433319; doi:10.1111/hex.12852)
Supplement: Supplementary file 1 [file HEX-22-149-s001.xlsx]

## Sheet: Preliminary synthesis  
Table S1
Data extraction and synthesis of included studies
Paper/study	Author	Year	Country	Population	Intervention	Context	Study Design	Findings	Key themes	Comments
Complaints, grievances, and claims against physicians: does tort reform make a difference?	Alexander A	2010	US	Physicians	Complaints	Tort reform	Quantitative: Retrospective review of data between 2000 and 2008 written complaints or grievances mediated by a mediation committee of Texas during a period of tort reform.	In total 119 complaints were identified. Complaints or grievances often started with a patient–physician communication problem. Tort reform appears to reduce the number of medical malpractice-related claims received but it may not address the root causes for complaints and grievances.	Patient-doctor relationship
Factors that might undermine the validity of patient and multi-source feedback	Archer J	2011	UK	Patients and Doctors	Patient feedback	Revalidation	Quantitative: Examines the ability of MSF and patient feedback to identify poor performance. Uses SPRAT and SHEFFPAT instruments to assess doctors in potential difficulty. Overall, 1552 patients completed SHEFFPAT forms. Ratings were compared with one another and with findings of a previous study that provided a normative cohort.	Although colleagues appear to report poor performance using MSF, patients fail to report concurrent findings. This challenges the validity of patient feedback as it is currently constructed. Scores in MSF differ significantly depending on whether they are practitioner- or third party-nominated.	Mechanisms for PPI; evaluating performance; construct validity	PF evaluates performance but does not identify it?
Challenges to the credibility of patient feedback in primary healthcare settings: a qualitative study	Asprey A	2013	UK	GPs, practice managers, nurses	Patient survey	Patient feedback	Qualitative: Interviews in 10 general practices from four primary care trusts in England. SSIs with GPs, practice nurses, and practice managers (n = 37). Transcripts were analysed thematically.	In response to data from a national survey on patient experience, participants reported making changes to their practice but doubts were expressed about the credibility of the results.	Mechanisms for PPI; content and internal validity	GPs are being given a financial incentive to develop such surveys with patient-reference groups and to discuss the results with them as a means of obtaining greater engagement with patients
Patient involvement in a professional body: reflections and commentary	Baker A	2007	UK	Doctors, patient, nurse, primary care manager	Lay involvement	Professional bodies	Qualitative: Action research, participant observation of meetings and discussions.	Patient involvement in a professional body is unlikely by itself to be a useful mechanism for delivering greater professional accountability.	Attitudes of doctor/profession; accountability; doctor-patient relationship	patients = consumers
Patient feedback in revalidation: an exploratory study using the consultation satisfaction questionnaire	Baker R	2011	UK	GPs, patients	Patient satisfaction/feedback	GP revalidation	Investigation of the role of patient feedback on GP’s consultations in revalidation using the CSQ questionnaire. Generalisability analysis undertaken on 6433 completed CSQs relating to 171 volunteer UK GPs.	Patient feedback may identify doctors who need educational support and possibly remediation. Agreed questionnaire score thresholds are required, and agreement is needed on the weight to be attached to patient experience in comparison with other aspects of performance	Patient experience/evaluating poor performance; mechanisms for PPI ; formative assessment;
Patient complaint cases in primary health care: what are the characteristics of general practitioners involved?	Birkeland S	2013	Denmark	GPs	Complaints	Complaints against GPs	Quantitative: Information on general practitioners involved in complaint case decisions during one year (2007) was linked to Danish National register data on all general practitioners (n = 3,765). Logistic regression was used for statistical analysis.	Complaints concerning daytime services (n = 265) - professional seniority of the general practitioner was positively associated with the odds of receiving a complaint decision (OR = 1.44 per 20 years of seniority. No statistically significant association could be demonstrated between being disciplined and general practitioner or practice characteristics. The study suggests that the mechanisms ass…	Evaluating performance; quality improvement; professionalism
Characteristics of complaints resulting in disciplinary actions against Danish GPs	Birkeland S	2013	Denmark	GPs	Complaints	Complaint against GPs	Quantitative: Danish Patients’ Complaints Board's decisions concerning general practice in 2007 were examined. Information on the motives for complaining, as well as patient and general practitioner characteristics was extracted and the association with case outcome (disciplinary or no disciplinary action) was analysed.	In 2007, the Danish Patient Complaints Board completed 571 decisions against individual GPs. Cases where the complaint motives involved a wish for placement of responsibility (OR = 2.35, p = 0.01) or a wish for a review of the general practitioner's competence (OR = 1.95, p = 0.02) were associated with increased odds of the general practitioner being disciplined. The odds of discipline decreased …	Accountability; punitive actions
Accountability sought by patients following adverse events from medical care: the New Zealand experience	Bismark M	2006	New Zealand	Doctors, patients	Complaints	Medicolegal action and accountability	Quantitative: Review of compensation claims submitted to the Accident Compensation Corporation, New Zealand's national no-fault insurer, following injuries associated with admission to a public hospital in 1998 and a review of complaint letters submitted to the national Health and Disability Commissioner that same year to determine the forms of accountability sought by injured patients. Univariab…	Coding of 154 complaints - 50% sought corrective action to prevent similar harm to future patients. The odds that patients would seek compensation were significantly increased if they were in their prime working years (aged between 30 and 64 years) (odds ratio OR 1.66, or had a permanent disability as a result of their injury OR 1.75. When injuries resulted in death, the odds of a compensation cl…	Accountability; assesses competence; punitive actions
Relationship between complaints and quality of care in New Zealand: a descriptive analysis of complainants and non-complainants following adverse events	Bismark M	2006	New Zealand	Patients	Complaints	Complainant characteristics	Quantitative: Proportion of injured patients who lodge complaints was estimated by linking the Commissioner's complaints (n= 398) database to records (n=847) reviewed in the New Zealand Quality of Healthcare Study (NZQHS). Bivariate and multivariate analyses investigated sociodemographic and socioeconomic differences between complainants and non-complainants.	Among adverse events identified by the NZQHS, 0.4% (3/850) resulted in complaints; among serious, preventable adverse events 4% (2/48) resulted in complaints. Probability of a complaint increases steeply with severity of injury, and preventable events are much more likely to lead to a complaint than unpreventable ones. Odds of complaining were significantly lower for patients who were elderly, of…	Complainant factors	Of interest, age/ethnicity are barriers to accessing complaint systems
Identification of doctors at risk of recurrent complaints: a national study of healthcare complaints in Australia	Bismark M	2013	Australia	Doctors	Complaints	Risk factors for complaints	Quantitative: A national sample of 18,907 formal patient complaints filed against doctors with the health service ombudsmen in Australia over an 11-year period was analysed to include the distribution of complaints among practicing doctors. Recurrent-event survival analysis was used to identify characteristics of doctors at high risk of recurrent complaints, and to estimate each individual doctor…	Distribution of complaints among doctors was highly skewed: 3% of Australia's medical workforce accounted for 49% of complaints and 1% accounted for a quarter of complaints - this accounts for half of all patient complaints lodged with Australian Commissions. Short-term risks of recurrence varied significantly - there was a strong dose-response relationship with number of previous complaints and …	Doctor performance (risk management); doctor-patient relationship
The impact of complaints procedures on the welfare, health and clinical practise of 7926 doctors in the UK: a cross-sectional survey	Bourne T	2015	UK	Doctors	Complaints	Impact of complaints on doctors	Quantitative: This was a cross-sectional anonymous survey study. Participants were stratified into recent/current, past, no complaints. Each group completed tailored versions of the survey. 95 636 doctors were invited to participate. A total of 10 930(11.4%) responded, 7926 (8.3%) completed the full survey and were included in the complete analysis.	Overall, 16.9% of doctors with current/recent complaints reported moderate/severe depression (relative risk (RR) 1.77 (95% CI 1.48 to 2.13) compared to doctors with no complaints (9.5%)). Distress increased with complaint severity, with highest levels after General Medical Council (GMC) referral (26.3% depression, 22.3% anxiety). Most doctors reported defensive practise: 82–89% hedging and 46–50%…	Changes to practice; quality improvement	Do complaints increase risk to patient care
Factors associated with variability in the assessment of UK doctors’ professionalism: analysis of survey results	Campbell J	2011	UK	Doctors	Patient feedback	Revalidation	Quantitative: Linear regression modelling, of cross sectional questionnaire survey data across 11 clinical practices in England and Wales. 1065 non-training grade doctors from various clinical specialties and settings, 17,031 of their colleagues, and 30,333 of their patients participated.	Caution is necessary when considering patient and colleague feedback regarding doctors' professionalism as there are many variables that make benchmarking difficult. MSF undertaken for revalidation using the GMC patient and colleague questionnaires should be principally formative in nature.	Professionalism; internal validity; doctor-patient relationship; formative assessment ; mechanisms for PPI
Formal complaints at an eye hospital: a three-year analysis	Chavan R	2007	UK	Ophthalmologists	Complaints	Complaints against ophthalmologists	Quantitative: The study was conducted at Wolverhampton and Midland Counties Eye Infirmary. All formal complaints over a three-year period were retrospectively analysed.	The study found that there were total of 94 formal complaints out of 186,323 attendances at the hospital. The overall complaint rate was 5.09 per 10,000 attendances. Complaints related to communication failure were 17(18.08 per cent) followed by clinical complaints, which totalled 13 (13.82 per cent). Four (4.25 per cent) complaints each under the category of amenities, administrative and waiting…	Changes to practice; quality improvement; learning/developmental
Can GPs working in secure environments in England re-license using the Royal College of General Practitioners revalidation proposals?	Coomber J	2012	UK	GPs	Patient feedback	GP revalidation in secure settings	Qualitative: 20 GPs working in secure environments in England submitted items of supporting information collected during the previous 12 months. 38 participated in the initial interview, 24 attended 1 of 5 focus-groups, 4 face to face and 14 telephone interviews were used to explore GPs' views of this process. Quantitative and qualitative data were analysed using descriptive statistics and identi…	GPs working in secure requirements require extra support from employers/commissioners in collecting certain types of supporting information due to limited clinical context and characteristics of the patient population	Complainant characteristics; mechanisms for PPI+J1+J11	Barriers to collect PF; RV not context specific;
Defensive changes in medical practice and the complaints process: a qualitative study of New Zealand doctors	Cunningham W	2004	New Zealand	Doctors	Complaints	Changes to practice	Qualitative: SSIs (n=)12 with New Zealand Drs and data from free text responses	The complaints process in New Zealand has the potential to improve healthcare delivery at a systemic level and to reinforce appropriate standards of professional behaviour, but it may cause individual doctors to practice defensively.	Changes to practice; quality improvement profession-public relationship
New Zealand doctors' attitudes towards the complaints and disciplinary process	Cunningham W	2004	New Zealand	Doctors	Complaints	Dr attitudes to complaints	Quantitative: A questionnaire was sent to New Zealand doctors randomly selected to include vocationally registered general practitioners, vocationally registered hospital based specialists, and general registrants.	598 respondents (33.6% having ever and 66.4% having never received a medical complaint) indicated that New Zealand doctors strongly support society’s right to complain, having lay input, a sense of completion, and appropriate advice provided to the complaints process. Doctors also support society’s notions of rights and responsibilities, and believe that the medical profession is capable of self …	Attitudes of doctor/profession; evaluating performance/competency; accountability; profession-public relationship	'The study indicates that doctors strongly support society’s right to complain, having lay input into the process, achieving a sense of completion for both parties, and having those responsible for making decisions about complaints advised in an appropriate manner''
The medical complaints and disciplinary process in New Zealand: doctors' suggestions for change	Cunningham W	2004	New Zealand	Doctors	Complaints	Dr opinions on complaints process	Qualitative: A cross-sectional survey of New Zealand doctors randomly selected to include vocationally registered general practitioners, vocationally registered hospital based specialists, and general registrants. Qualitative (thematic) analysis of written responses was used to categorise doctors’ ideas about the complaints system, and to develop a proposal for change.	In total 453 doctors responded to the survey. Respondents were aware of the complexity of medicine, the fallibility of doctors, and of tension between societal expectations of care and their ability to meet those expectations. They perceived a societal culture of blame, and indicated that complaints should provide an opportunity for learning (for both complainants and doctors to be heard), and fo…	Assess performance/competency; learning/developmental; quality improvement
The immediate and long-term impact on New Zealand doctors who receive patient complaints	Cunningham W	2004	New Zealand	Doctors	Complaints	Impact of complaints on doctors	Quantitative: A questionnaire was sent to New Zealand doctors—randomly selected to include vocationally registered general practitioners, vocationally registered hospital based specialists, and general registrants.	Overall, 221 doctors (who had received a medical complaint) completed the questionnaire. This study indicates that receiving a medical complaint has a significant negative impact on the doctor, and on important components of the doctor-patient relationship. It suggests that in the first few days and weeks after receiving a complaint, a doctor may need emotional and practising support with no evid…	Assess performance/competency	Would keep this paper in as it explores the impact of complaints on doctors, may highlight some of the reasons why PPI is not being implemented or only restricted at the participatory level because the current culture surrounding PPI is typically blameworthy/persecutory rather than professional development or supportive as it was originally intended.
Association of patient satisfaction with complaints and risk management among emergency physicians	Cydulka R	2011	US	Emergency doctors	Complaints	Patient satisfaction and risk management	Quantitative: Administrative databases from an emergency physician management group that staffs 34 EDs in 8 states were merged with patient satisfaction data for the period January 2002-April 2006. Estimates of physician contribution to satisfaction utilized a multi-level mixed-effects linear regression with a random-effect for practice site and physician, and fixed-effect adjustments for patient…	There were 375 complaints and 61 risk management episodes. Those in the lowest quartile of satisfaction were nearly twice as likely to have a complaint (adjusted odds ratio 1.84; 95% confidence interval [CI] 1.29–2.63) as those in the highest quartile. Satisfaction was not directly related to risk management episodes. Complaints were more strongly associated with risk management episodes than oth…	Quality improvement
Obtaining patient feedback at point of service using electronic kiosks	Dirocco D	2011	US	Patients, Primary care doctors	Patient feedback	Point of use patient feedback capture	Quantitative: To determine the feasibility of collecting feedback from patients regarding their office encounter at the point of care. Analysis of response rate, ease of use, provider data, and condition-specific data. The study was conducted over a 45-day period at 1 internal medicine academic teaching practice. Providers, staff, and a sponsor-supported monitor directed patients to use the kiosk…	Characteristics of patients completing the surveys were similar to practice demographics of patients with an office visit during the study period in terms of sex, but differed by age and race. Small but statistically significant differences were seen among patient ratings of resident versus attending physicians. A total of 1923 surveys were completed from 3850 office visits (50%).	Quality improvement; complainant characteristics; mechanisms for PPI
Experiencing patient-experience surveys: a qualitative study of the accounts of GPs	Edwards A	2011	UK	GPs	Patient experience/feedback	Patient feedback (revalidation)	Qualitative; SSIs with 30 GPs across south Wales, UK with and iterative thematic analysis	GPs perceived patient feedback as highly important but felt that patient-experience surveys, as currently implemented, were hard to interpret. Reflecting on the doctor–patient interaction, participants perceived ambiguity about whether results were evaluating the individual or the GP practice.	Value of patient feedback; face validity; evaluating performance; formative assessment; mechanisms for PPI	The implementation of an assessment system (whether formative or summative) may be facilitated by stakeholder agreement that appropriate qualities are being assessed. Idea of consumerism
Structuring patient and family involvement in medical error event disclosure and analysis	Etchegaray J	2014	US	Physicians	Adverse events analysis	Medical error event disclosure and analysis	Qualitative; Two-phase study to understand whether patients and families who have experienced an adverse event should be involved in the post event analysis following the disclosure of a medical error. Initially, 28 interviews were conducted with patients, family members, clinicians, and administrators to determine the extent to which patients and family members are included in event analysis pro…	After evaluating the findings, conference participants concluded that increasing the involvement of patients and their families in the event analysis process was desirable but needed to be structured in a patient-centred way to be successful.	Punitive action; patient- doctor relationship; patient involvement	Example of involvement in participation mechanisms
Complaints handling in hospitals: an empirical study of discrepancies between patients' expectations and their experiences	Friele R	2008	Netherlands	Patients	Complaints	Complaints handling	Quantitative: Subjects were 279 patients who lodged a complaint with the complaints committees of 74 hospitals in the Netherlands. They completed two questionnaires; one on their expectations at the start of the complaints handling process, and one on their experiences after, (pre-post design; response 50%). Dependent variables were patients' satisfaction and their feeling that justice was done; …	Less than one third of the patients felt that justice had been done through the complaints handling process. This study shows that the feeling that justice had been done is not only influenced by the judgement of the complaints committee, but also by the response of the professional. Furthermore, hospitals and professionals should communicate on how they are going to prevent a recurrence of the e…	Accountability; attitudes of doctor/profession	Addresses objective three of a gateway to PPI in medical regulation and healthcare more broadly, patients do not feel their input is suitably responded to. Less likely to engage in future opportunities etc. Current culture surrounding PPI does not foster development
Motivators and barriers to using patient experience reports for performance improvement	Geissler K	2013	US	Doctors	Patient experience	Doctor performance improvement	Qualitative: SSIs with the leaders of 72 participating physician groups in Massachusetts.	Study findings suggest important pathways to improving patient experience reports and promoting their use for performance improvement initiatives in primary care.	Quality improvement
Evolution of patients' complaints in a French university hospital: is there a contribution of a law regarding patients' rights?	Giugliani C	2009	France	Doctors	Complaints	Trends in complaints	Quantitative: Patients with a complaint letter for medical issues in a French university hospital were included. Trends in complaint rates were analysed. Comparisons were made between a first (1998–2000) and a second (2001–2004) time period, before and after the diffusion of the law, and according to the perception of a medical error.	Complaints for medical issues increased from 1998 to 2004. Of 164 complaints analysed, 66% were motivated by the perception of a medical error (47% during the first time period vs. 73% during the second time period; p = 0.001). Error or delay in diagnosis/treatment and surgical/medical complication were the main reasons for complaints. Surgical departments had the higher number of complaints. Sub…	Summative assessment; accountability; punitive action
Revalidation: Patients or process? Analysis using visual data	Guillemin M	2014	UK	Policy makers	PPI	History of policy	Qualitative: 31 policymakers involved the development of revalidation were interviewed in 2010–2011 and were asked to draw what revalidation meant to them. From this, 29 drawings were produced and this article focuses on their analysis.	The drawings emphasised abstract systems and processes, with a distinct lack of interpersonal interactions or representation of individual patients and doctors. Only 3 of the 29 images included individual patients and doctors. This depersonalisation of policy is examined with respect to the purported key objective of revalidation to benefit patients.	Doctor-patient relationship; attitudes of doctor/profession; professionalism
General practitioners' experience and benefits from patient evaluations	Heje H	2011	Denmark	GPs	Patient evaluations	Patient evaluation in general practice	Quantitative: A patient evaluation survey of 597 voluntarily participating GPs was performed by means of the EUROPEP questionnaire. Evaluation results were fed back to the GPs at a feedback meeting with group discussions of the results. Between 3 and 17 months after the feedback, the 597 GPs received a questionnaire with items addressing their experience with and perceived benefit from the evalua…	There was a significant impact on the GPs regarding satisfaction with the process and attitude towards patient evaluations, GPs' attention to the patients' perspective on care quality and their job satisfaction. Being benchmarked against the average seemed to raise barriers to the concept of patient evaluations and difficulties interpreting the results may have formed a barrier to their implement…	Learning/developmental; changes to practice
Colleague and patient appraisal of consultant psychiatrists and the effects of patient detention on appraisal scores	Heneghan M	2016	UK	Psychiatrists	Patient feedback	Detained patients	Quantitative: A review of colleague and patient feedback from the 10-year period of the operation of the Royal College of Psychiatrists’ 360-degreeappraisal system.	Data were analysed for 977 participating psychiatrists. Both colleagues and patients rated psychiatrists overall with high scores. Less than 1% were identified as low scorers, although there was no relationship between those identified by colleagues or patients. Colleague and patient feedback scores varied little between subspecialties including forensic consultants.	Summative assessment; evaluating performance; mechanisms for PPI	In this case settings were not a barrier to PF as was expected
Patient complaints and malpractice risk in a regional healthcare centre	Hickson G	2007	US	Physicians	Complaints	Complaints and risk management	Complaints for physicians were recorded by the institution's Office of Patient Relations (OPR) and independently coded using a standardized protocol to characterize the nature of the problem and to uniquely identify the person complained about. The complaint records were then linked to the risk management files (RMFs) for the defined physician cohort. In addition, these data were supplemented wit…	Both patient complaints and risk management events were higher for surgeons than for non-surgeons. This was true for the number of RMFs, those involving expenditures, and for lawsuits. Logistic regression was used to assess the effects of complaint counts, practice type and volume of clinical activity. All were statistically significant in predicting the number of RMF openings, RMF openings with …	Quality improvement; performance (risk management)
Multisource feedback questionnaires in appraisal and for revalidation: a qualitative study in UK general practice	Hill J	2012	UK	GPs	Patient feedback	GP revalidation	Qualitative: 12 GPs who had recently completed the General Medical Council MSF and 12 appraisers undertook a semi-structured, telephone interview. A thematic analysis was performed.	Doctors supported MSF for formative development. However, concerns aspects of methodology such as whether patients and colleagues can provide objective feedback may undermine its credibility as a tool for identifying poor performance.	Face validity; learning/developmental; formative assessment; mechanisms for PPI
The use of patient complaints to drive quality improvement: an exploratory study in Taiwan	Hsieh S	2010	Taiwan	Patients	Complaints	Complaints and quality improvement	Mixed methods: A teaching hospital in Taiwan was purposefully chosen for a case study. The author conducted the critical incident technique (CIT) using questionnaires to obtain information about the complaints and the process of their resolutions. To enhance the reliability of the study, the author also conducted non-participant observations as an outsider at the hospital	In this study, 59 complainants registered 87 complaints. The CIT found that care/treatment, humaneness and communication were the most common causes of complaints. The lack of any systematic use of complaints data was one of the most crucial failures. Based on this study, the author suggests ways to strengthen the capacity of the hospital in terms of using patient feedback and complaints to impro…	Quality improvement
Real-time patient experience surveys of hospitalized medical patients	Indovina K	2016	US	Patients/doctors	Patient feedback/satisfaction	Real time- feedback	Quantitative: prospective, randomized, quality-improvement initiative in a university-affiliated, public safety net hospital. Data was collected on patient experience scores from 3 provider-specific questions from daily surveys on all patients and Hospital Consumer Assessment of Healthcare Providers and Systems (HCAHPS) scores and percentiles on randomly selected patients. Real-time daily patient…	Real-time feedback, followed by coaching and patient revisits, seem to improve patient experience.	Quality improvement; changes to practice; mechanisms for PPI	;
Epidemiology of medical complaints in Mexico: identifying a general profile	Jimenez-Corona M	2006	Mexico	Patients	Complaints	Risk factors for complaints	Quantitative: To determine the problems that were the sources of the complaints most frequently received at the National Commission of Medical Arbitration (CONAMED) in Mexico a random sample of 639 from all complaints received from 1 January 1998 to 31 December 2000 was chosen.	In total, 57.6% complaints were submitted with surgical treatment was the main cause of complaint. Evaluation of medical practice revealed 36.5% of malpractice and lack of skill was the main reason for malpractice. The other two-thirds of the complaints were related to lack of communication between patients and physicians. These results suggest potential points of intervention to decrease the ris…	Quality improvement
One-year audit of complaints made against a University Hospital Surgical Department	Mann C	2012	UK	Doctors	Complaints	Risk factors for complaints	Quantitative: Retrospective interrogation of a prospectively maintained Complaints Department database at a University Hospital for the calendar year 2009.	Complaints relating to 360 aspects of the health-care journey in 113 patients were made. Concerns about clinical care were cited in 31%, delays in the health-care process in 30%, communication issues in 19%, the institutional environment in 8% and poor discharge planning in 6%. Overall, 16 complaints (4%) were raised as patient safety incidents. Two per cent resulted in subsequent medico-legal ac…	Assess competence; punitive action; quality improvement
Content analysis of patient complaints	Montini T	2008	US	Physicians	Complaints	Development of complaints taxonomy	Qualitative: Analysis of complaints from Boston area hospitals using stratified random sample of 1216 complaints from patients in 2004 was undertaken. A taxonomy was developed by merging the coding schemes from eight prior studies of patient complaints, and then by revising the received coding scheme in light of the codes and clarifications that emerged from a content analysis of patient complain…	A taxonomy comprising 22 patient complaint codes and five provider codes was developed. Inter-rater agreement for complaint codes was good (median Kappa statistic 0.66, interquartile range 0.55–0.80). Four codes were each used in more than 10% of the patient complaints filed: unprofessional conduct (19%); poor provider–patient communication (17%); treatment and care of patient (16%); and, having …	Quality improvement; changes to practice
Feedback on doctors’ performance from parents and carers of children: a national pilot study	Mcgraw M	2012	UK	Paediatricians	Patient feedback	PF in Paediatrics	Quantitative: UK paediatricians (n=122) on the specialist register undertaking outpatient consultations. Participants were each sent 50 forms for distribution to carers. Mean scores for each question, and for the overall pilot cohort were returned to participants with verbatim free text comments. Participating paediatricians’ views were sought before and after receiving feedback.	Overall, 22 doctors returned 4415 forms (mean 36 per doctor). All doctors scored highly with scores across all returned forms having a median of 4.58/5. Differences were observed between scores from female compared to male carers (p<0.05), from consultations rated by carer and child compared to carer alone (p<0.05) and from carers who had previously met the doctor compared to those in their first…	Assess performance/competency; complainant characteristics; value of feedback; face validity; mechanisms for PPI	Neither Dr/patient characteristics significant and associated with feedback ratings; Feedback seen as performance assessment by doctors?
Insightful practice: a reliable measure for medical revalidation	Murphy D	2012	UK	GPs	Patient feedback	Insightful practice	GPs' perceptions of whether independent feedback covered GMC specified attributes of a 'good doctor' were examined using a mapping exercise. GPs' professionalism was examined in terms of appraiser assessment of GPs' level of insightful practice, defined as: engagement with, insight into and appropriate action on feedback data. The reliability of assessment of insightful practice and subsequent re…	Face-to-face assessment proved unreliable. Anonymous global assessment by three appraisers of insightful practice was highly reliable (G=0.85), as were revalidation decisions using four anonymous assessors (G=0.83). Further validity studies are needed.	Assess performance/competency; quality improvement; mechanisms for PPI
The response of doctors to a formal complaint	Nash L	2006	Australia	Doctors	Complaints	Impact of complaints	Quantitative: Doctors who received a complaint were sent a set of questionnaires embracing psychological variables and their perceptions of legal risk.	The response rate was 60% with 38% of respondents meeting screening criteria for psychiatric disorder. There was, however, minimal functional impairment of work, social or family life. The questionnaire to assess the doctor's perception of legal risk appeared to have acceptable construct validity but showed that doctors still misunderstand medico-legal risk. Psychiatric morbidity rates of the sam…	Attitudes of doctor/profession
Analysis of formal complaints in 1,645 liposuction operations	Nathan B	2014	UK	Surgeons	Complaints	Complaints in a private hospital	Quantitative: During the 10-year period from January 2001 to December 2010, a total of 1,645 patients underwent primary liposuction . An analysis of all completed complaint investigations within this patient cohort was undertaken.	Overall, 27 formal complaints were received by the complaints department. Surgical complications resulted in two complaints. There were three complaints related to staff being “abrupt” or “rude” or “unhelpful” and facility service. Most of the formal complaints were aesthetic concerns where the patient felt that not enough benefit was achieved.	Assess competency
Increased number of ear-nose-throat malpractice complaints in Denmark	Nikoghosyan-Bossen G	2012	Denmark	ENT doctors	Complaints	ENT complaints	Quantitative: Retrospective register study analysed all ENT malpractice complaints processed by the NBPC in the 1998-2008 period	In 18% of the 480 ENT malpractice complaints, the settlement resulted in criticism of one or more ENT healthcare professionals. A steady increase in the number of ENT malpractice complaints was found over the study period and the total increase observed for the study period was 72%. Younger ENT patients complained more and those older than 70 years complained less than the respective age groups o…	Complainant characteristics
Investigating complaints to improve practice and develop policy	Parry J	2009	Australia	Doctors	Complaints	Complaints to drive improvement	Qualitative: Thematic analysis was used to analyse records of de-identified patient complaints made about medical or nursing staff or medical or nursing services between January 2006 and May 2008 in the Mount Isa Health Service District	Three main themes were identified; communication, wait times and clinical. There were 101 complaints analysed. The majority (60 per cent) of complaints related to communication. Wait times for appointments (13 per cent), and clinical (28 per cent) were included in the remainder.	Patient characteristics; quality improvement	Ethnicity as a barrier complaints systems
Relation of patients' experiences with individual physicians to malpractice risk	Rodriguez H	2008	US	Physicians	Patient experience/complaints	Patient satisfaction and risk management	Quantitative: Random samples of active patients in physicians' panels (n = 19 202, average respondents per physician = 119) were used to assess the relation of patient survey measures to malpractice risk in a large multi-specialty physician organization in eastern Massachusetts, USA. This also included physicians providing care for at least 5 years in adult primary care and select high-risk speci…	Compared to primary care physicians, high-risk specialists had a lower patient complaint rate (0.34 vs. 1.36 complaints per patient care full time equivalent; P < 0.001), but a higher lawsuit rate (0.09 vs. 0.05 lawsuits per patient care full time equivalent; P = 0.02). Irrespective of physician specialty, the quality of physician-patient interactions (IRR = 0.61; P < 0.001) and care coordination…	Quality improvement	Patient experience data vs compliant data
A 22 month study of patient complaints at a National Health Service hospital	Siyambalapitiya S	2007	UK	Doctors	Complaints	Complaints in NHS	Quantitative: Audit of patient complaints made about medical care in a NHS District general hospital over a 22 month period.	Complaints were about medical care, nursing care, attitudes of staff, poor communication, clinical delay and hospital environment. The majority of the complaints were directly related to clinical care, poor communication, attitudes of staff and nursing care. However, 99% of patients were satisfied with an explanation and an apology indicating that almost all have been due to a lack of good commun…	Complainant factors
The relation of patient satisfaction with complaints against physicians and malpractice lawsuits	Stelfox H	2005	US	Doctors	Complaints	Patient satisfaction and risk management	Quantitative: Assessment of 353 physicians at a large US teaching hospital whose inpatient performance was rated by 10 or more patients between January 1, 2001, and March 31, 2003. Physicians were divided into 3 tertiles according to satisfaction on a commercial survey instrument administered to recently discharged patients. Records of unsolicited complaints from patients (January 1, 2000, to Mar…	Decreases in physicians' patient satisfaction survey scores from the highest to the lowest tertile were associated with increased rates of unsolicited complaints (200 vs 243 vs 492 complaints per 100,000 patient discharges; P <0.0001) and risk management episodes (29 vs 43 vs 56 risk management episodes per 100,000 patient discharges; P = 0.007). Patient satisfaction survey ratings of inpatient p…	Value of feedback; quality improvement; evaluating performance	Evaluation of patients feedback/comments for quality improvement
Obtaining patient feedback in an outpatient lithotripsy service is facilitated by use of a touch-screen tablet (iPad) survey	Turney B	2014	UK	Patients	Patient feedback	Revalidation	Quantitative: 100 patients aged 20-80 attending an outpatient lithotripsy service in Oxford (Sept 2013 - Jan 2014)were asked to complete a selection of pre-approved NHS questions about the service they had received. Questions were presented on a tablet device (iPad™) and answered using the touch screen.	All 100 patients completed the survey without difficulty, answering every question. Data could be automatically viewed, analysed and presented graphically. A touch screen tablet device is an efficient and effective method of collecting truly objective patient feedback. This method of patient feedback could be employed in other clinical environments to collect data for revalidation purposes.	Value of feedback; tool validity; mechanism for PPI
Poor professionalism identified through investigation of unsolicited healthcare complaints	Van Mook W	2012	Netherlands	Physicians	Complaints	Unsolicited complaints	Qualitative: Content analysis of healthcare complaints and associated judgements using complaints filed from 2004 to 2009 at the complaints committee of Maastricht University Medical Centre. Subsequent comparison of the resulting categories of poor professionalism to categories perceived relevant by physicians in a previous study was performed.	Unsolicited patient complaints about perceived medical errors and complications are common, but the majority of complaints relate to professional aspects of care especially communication. There was a disparity between the physicians' and the patients' perception of actual care.	Evaluate performance; quality improvement; doctor/profession attitudes	The concept of professionalism does encompass the entire continuum from the individual (attributes, capacities and behaviours), via the interpersonal (interactions of patients and healthcare professionals) to the macro-social level (egg, institutional and social responsibility and economic imperatives).
Patient complaints about physician behaviours: a qualitative study	Wofford M	2004	US	Physicians	Complaints	Unsolicited complaints	Qualitative: Register of formal, unsolicited patient complaints collected routinely at a medical centre in North Carolina was used to categorize complaints. Complaints from March 1999 were analysed (60) to identify complaint categories. Subsequently, all 1,746 complaints for the year 2000 were examined. Those unrelated to physician behaviour (1,342) and with inadequate detail (182) were excluded,…	Complaint categories of physician behaviours should be useful in developing curricula related to professionalism, communication skills, and practice-based learning.	Quality improvement; professionalism; learning/development
Patients' complaints in a hospital emergency department in Singapore	Wong L	2007	Singapore	Physicians	Complaints	Complaints in ED	Quantitative: Records of all patients' complaints from January 2002 to December 2003, were retrieved from the Medical Affairs and Quality Improvement Unit files. Complaint profile analysed was reason, validity, and outcome of complaint and staff category involved. Complainant profile analysed was relationship of complainant to patient, ethnic group, gender and residence type of the complainant; a…	Complaint case rate was 1.17 per 1,000 visits, with 1.27 complaints per complaint case. The complaints related to organisation/logistics (49.0 percent), communication (26.0 percent), standard of care (22.9 percent) and other issues (1.3 percent). Most communication complaints were valid (73.7 percent) and involved all staff categories equally. Most complaints (82.8 percent) were resolved with an …	Complainants characteristics	This is an interesting paper as it is quite protective of staff/doctors - educating patients on what to expect from an ED. Reflection of setting/culture - culture cited as a reason for complaints
